# Supplementary material for: Renal and Skeletal Anomalies in a Cohort of Individuals With Clinically Presumed Hereditary Nephropathy Analyzed by Molecular Genetic Testing
Source: Front Genet. 2021 May 26;12:642849. doi: 10.3389/fgene.2021.642849 (PMC8188481; doi:10.3389/fgene.2021.642849)
Supplement: Supplementary file 1 [file Data_Sheet_1.xlsx]

## Sheet: Index cases not in manuscript
ID	Sex (m = male; f = female)	Ethnicity	Non-Finnish European descent (1 = yes; 0 = no)	Clinical tentative diagnosis as per referring clinician and/or phenotype	Age at first manifestation of renal phenotype (y) (congenital manifestation set to age "0")	Disease group (based on clinical diagnosis/phenotype)	First manifestation < 18 years (1 = yes; 0 = no)	Reported familiy history (1 = yes; 0 = no)	Reported parental consanguinity (1 = yes; 0 = not reported)	Extrarenal manifestation (1 = yes; 0 = no)	Exome sequencing (1 = yes; 0 = no)	Solved case (1 = yes; 0 = no; 2 = VUS/genotype nonexplanatory)	Genetic diagnosis	MIM phenotype number	Gene (HGNC)/CNV (cytogenetic band)	Chromosomal position (hg19)	Transcript number (RefSeq accession number)	cDNA position	Amino acid position	Zygosity/heteroplasmy	Inheritance	gnomAD v.2.1.1 MAF/occurence (CNVs)	ClinVarb	HGMD®	SIFT	PolyPhen-2	CADD	Applied ACMG criteria for variant intepretation (also applied for intragenic CNVs)/ACMG CNV scorec	Classification according to applied ACMG criteria/CNV score	Gene (HGNC)/CNV (cytogenetic band)	Chromosomal position (hg19)	Transcript number (RefSeq accession number)	cDNA position	Amino acid position	Zygosity/heteroplasmy	Inheritance	gnomAD v.2.1.1 MAF/occurence (CNVs)	ClinVarb	HGMD®	SIFT	PolyPhen-2	CADD	Applied ACMG criteria for variant intepretation (also applied for intragenic CNVs)/ACMG CNV scorec	Classification according to applied ACMG criteria/CNV score	Comments
HN-50-II-1	m	German	1	ADPKD	38	Ciliopathy	0	1	0	0	1	0	-	-	-	-	-	-	-	-	-	-	-	-	-	-	-	-	-	-	-	-	-	-	-	-	-	-	-	-	-	-	-	-	-
HN-F101-II-2	f	German	1	ADPKD (multiple cysts in left kidney and in liver)	60	Ciliopathy	0	0	0	1	1	0	-	-	-	-	-	-	-	-	-	-	-	-	-	-	-	-	-	-	-	-	-	-	-	-	-	-	-	-	-	-	-	-	-
HN-F13-II-1	f	Hungarian	1	Hyperechogenic kidneys on prenatal ultrasound, clinical suspicion of ARPKD	0	Ciliopathy	1	1	0	0	1	1	Chromosome 17q12 deletion syndrome	614527	chr17q12	Approx. chr17:g.34842544-36104874	-	1.2Mb deletion (including HNF1B)	-	Heterozygous	Mother	0.0001393	Pathogenic	CG194150	-	-	-	1.00	Pathogenic	-	-	-	-	-	-	-	-	-	-	-	-	-	-	-	Indentification of CNV in mother by chromosomal microarray. Mother has type I diabetes.
HN-F14-II-1	f	Colombian	0	Right renal agenesis, left ectopic cystic kidney, left rocker bottom foot, left clinodactyly digitus V, facial dysmorphies	0	CAKUT	1	0	0	1	1	0	-	-	-	-	-	-	-	-	-	-	-	-	-	-	-	-	-	-	-	-	-	-	-	-	-	-	-	-	-	-	-	-	-
HN-F16-II-2	m	Vietnamese	0	Bilateral hydronephrosis IV, hypertrophic cardiomyopathy	0	CAKUT	1	0	0	1	1	0	-	-	-	-	-	-	-	-	-	-	-	-	-	-	-	-	-	-	-	-	-	-	-	-	-	-	-	-	-	-	-	-	-
HN-F17-II-1	m	German	1	Bilateral renal cystic dysplasia with obstructive uropathy, patent foramen ovale, lymphangiomatosis	0	CAKUT	1	0	0	1	1	0	-	-	-	-	-	-	-	-	-	-	-	-	-	-	-	-	-	-	-	-	-	-	-	-	-	-	-	-	-	-	-	-	-
HN-F183-II-1	f	German/Thai	0	Small echogenic kidneys	0	CAKUT	1	0	0	0	1	0	-	-	-	-	-	-	-	-	-	-	-	-	-	-	-	-	-	-	-	-	-	-	-	-	-	-	-	-	-	-	-	-	-
HN-F189-II-1	m	Turkish	0	Bilateral renal dysplasia	0	CAKUT	1	1	1	0	1	0	-	-	-	-	-	-	-	-	-	-	-	-	-	-	-	-	-	-	-	-	-	-	-	-	-	-	-	-	-	-	-	-	-
HN-F193-II-2	m	German	1	Bilateral renal dysplasia	0	CAKUT	1	0	0	0	1	0	-	-	-	-	-	-	-	-	-	-	-	-	-	-	-	-	-	-	-	-	-	-	-	-	-	-	-	-	-	-	-	-	-
HN-F197-II-1	f	German	1	Bilateral renal cystic dysplasia	0	CAKUT	1	0	0	0	1	1	Chromosome 17q12 deletion syndrome	614527	chr17q12	Approx. chr17:g.34842543-36104875	-	1.2Mb deletion (including HNF1B)	-	Heterozygous	de novo	0.0001393	Pathogenic	CG194150	-	-	-	1.00	Pathogenic	-	-	-	-	-	-	-	-	-	-	-	-	-	-	-	-
HN-F200-II-1	f	German	1	ARPKD	0	Ciliopathy	1	0	0	0	1	1	Polycystic kidney disease 4	263200	PKHD1	chr6:g.51524750G>A	NM_138694.3	c.10174C>T	p.(Gln3392*)	Compound heterozygous	Mother	0.00001609	Pathogenic​	CM020502	-	-	49	PVS1 PS4_moderate PM2	Pathogenic	PKHD1	chr6:g.51890421G>A	NM_138694.3	c.4187C>T	p.(Pro1396Leu)	Compound heterozygous	Father	Not listed	VUS	Not listed	0.00	0.99	24.9	PS4_supporting PM2 PM3 PP3	Likely pathogenic	-
HN-F203-II-2	f	German	1	Alport syndrome on kidney biopsy at 3 years of age (microscopic hematuria at 2 years of age)	2	Type-IV-collagen-related nephropathya	1	1	0	0	1	1	Glomerulosclerosis, focal segmental, 6	614131	MYO1E	chr15:g.59466429A>G	NM_004998.3	c.2060T>C	p.(Leu687Ser)	Homozygous	Mother and father	Not listed	Not listed	Not listed	0.00	1.00	32	PM1_supporting PM2 PP1_moderate PP3	Likely pathogenic	-	-	-	-	-	-	-	-	-	-	-	-	-	-	-	-
HN-F204-II-1	m	Turkish	0	SRNS, MCD on kidney biopsy at 4 years of age, FSGS on kidney biopsy (no further specification) at 14 years of age, kidney transplantation at 21 years of age)	2	Hereditary podocytopathy	1	0	0	0	1	0	-	-	-	-	-	-	-	-	-	-	-	-	-	-	-	-	-	-	-	-	-	-	-	-	-	-	-	-	-	-	-	-	-
HN-F206-II-1	f	Russian	1	Polycystic renal dysplasia, dolichocephaly	0	CAKUT	1	0	0	1	1	0	-	-	-	-	-	-	-	-	-	-	-	-	-	-	-	-	-	-	-	-	-	-	-	-	-	-	-	-	-	-	-	-	-
HN-F215-III-1	m	German	1	Renal dysgenesis	0	CAKUT	1	1	0	0	1	0	-	-	-	-	-	-	-	-	-	-	-	-	-	-	-	-	-	-	-	-	-	-	-	-	-	-	-	-	-	-	-	-	-
HN-F216-II-1	f	German	1	Joubert syndrome	0	Ciliopathy	1	0	0	1	1	1	Joubert syndrome 5	610188	CEP290	chr12:g.88456549del	NM_025114.3	c.6277del	p.(Val2093Serfs*4)	Heterozygous	Undetermined	0.0000491	Pathogenic​	CD073588	-	-	-	PVS1 PS4_moderate PM2	Pathogenic	CEP290	chr12:g.88487681dup	NM_025114.3	c.3175dup	p.(Ile1059Asnfs*11)	Heterozygous	Undetermined	0.00005884	Pathogenic​	CI062250	-	-	-	PVS1 PS4_moderate PM2	Pathogenic	-
HN-F220-III-2	f	German	1	Left renal aplasia, right renal dysplasia	0	CAKUT	1	0	0	0	1	0	-	-	-	-	-	-	-	-	-	-	-	-	-	-	-	-	-	-	-	-	-	-	-	-	-	-	-	-	-	-	-	-	-
HN-F221-III-5	m	German/Spanish	1	Hypoplastic solitary kidney	0	CAKUT	1	0	0	0	1	0	-	-	-	-	-	-	-	-	-	-	-	-	-	-	-	-	-	-	-	-	-	-	-	-	-	-	-	-	-	-	-	-	-
HN-F227-II-1	m	Arabic	0	Congentital SRNS	0	Hereditary podocytopathy	1	1	1	0	1	1	Nephrotic syndrome, type 1	256300	NPHS1	chr19:g.36341872_36341874del	NM_004646.3	c.515_517del	p.(Thr172del)	Homozygous	Mother and father	0.000007964	Pathogenic/Likely pathogenic​	CD991819	-	-	-	PVS1 PS4_moderate PM2	Pathogenic	-	-	-	-	-	-	-	-	-	-	-	-	-	-	-	-
HN-F239-II-1	m	German	1	Cystic kidneys on prenatal ultrasound, clinical suspicion of ARPKD	0	Ciliopathy	1	0	0	0	1	1	Polycystic kidney disease 4	263200	PKHD1	chr6:g.51947999G>A	NM_138694.3	c.107C>T	p.(Thr36Met)	Compound heterozygous	Mother	0.0005094	Pathogenic	CM020490	0.00	0.97	30	PS4_moderate PM2 PM3 PP3	Likely pathogenic	PKHD1	chr6:g.51613228_51613231delinsCTGATGTCACTAAT	NM_138694.3	c.9183_9186delinsATTAGTGACATCAG	p.(Asn3062Leufs*57)	Compound heterozygous	Father	Not listed	Not listed	Not listed	-	-	-	PVS1 PM2	Likely pathogenic	-
HN-F255-II-1	m	German	1	Bilateral renal dysplasia, bilateral posterior urethral valves	0	CAKUT	1	0	0	0	1	0	-	-	-	-	-	-	-	-	-	-	-	-	-	-	-	-	-	-	-	-	-	-	-	-	-	-	-	-	-	-	-	-	-
HN-F25-II-1	m	United Arab Emirates	0	SRNS at 7 years of age, primary FSGS on kidney biopsy at 8 years of age	7	Hereditary podocytopathy	1	0	1	0	1	1	-	-	DAAM2	chr6:g.39869689C>T	NM_015345.3	c.3080C>T	p.(Ser1027Leu)	Homozygous	Mother and father	0.0002586	-	-	0.00	1.00	27	PS3 PM2 PP3	Likely pathogenic	-	-	-	-	-	-	-	-	-	-	-	-	-	-	-	Case was previously published (PMID 33232676)
HN-F262-II-1	f	German	1	Bilateral renal hypoplasia	0	CAKUT	1	1	0	0	1	1	Papillorenal syndrome	120330	PAX2	chr10:g.102509535dup	NM_000278.3	c.76dup	p.(Val26Glyfs*28)	Heterozygous	Father	0.00002834	Pathogenic	CI951965	-	-	-	PVS1 PS4_moderate	Likely pathogenic	-	-	-	-	-	-	-	-	-	-	-	-	-	-	-	Father got kidney transplantation at 42 years of due to a glomerulonephritis diagnosed by kidney biopsy at 23 years of age. Could be PAX2-associated Glomerulosclerosis, focal segmental, 7 [MIM 616002]
HN-F290-II-1	f	Kosovarian	1	Nephrotic range proteinuria starting at age 2 years, FSGS on kidney biopsy (no further specification)	2	Hereditary podocytopathy	1	0	0	0	1	0	-	-	-	-	-	-	-	-	-	-	-	-	-	-	-	-	-	-	-	-	-	-	-	-	-	-	-	-	-	-	-	-	-
HN-F291-II-1	m	Kosovarian	1	Nephrotic syndrome and FSGS (no further information)	5	Hereditary podocytopathy	1	1	0	0	1	0	-	-	-	-	-	-	-	-	-	-	-	-	-	-	-	-	-	-	-	-	-	-	-	-	-	-	-	-	-	-	-	-	-
HN-F30-II-3	m	Arabic	0	SRNS, MCD on kidney biopsy at age 4 years, FSGS on kidney biopsy (no further specification) at age 10 years	4	Hereditary podocytopathy	1	1	1	0	1	0	-	-	-	-	-	-	-	-	-	-	-	-	-	-	-	-	-	-	-	-	-	-	-	-	-	-	-	-	-	-	-	-	-
HN-F31-II-2	m	Saudi Arabian	0	Recurring nephrotic syndrome, first manifesting at 4 years of age	4	Hereditary podocytopathy	1	0	0	0	1	0	-	-	-	-	-	-	-	-	-	-	-	-	-	-	-	-	-	-	-	-	-	-	-	-	-	-	-	-	-	-	-	-	-
HN-F32-II-1	f	Libyan	0	Recurring nephrotic syndrome, manifesting in childhood and with positive family history (also-affected brother)	8	Hereditary podocytopathy	1	1	0	0	1	0	-	-	-	-	-	-	-	-	-	-	-	-	-	-	-	-	-	-	-	-	-	-	-	-	-	-	-	-	-	-	-	-	-
HN-F53-II-2	f	German	1	ARPKD	1	Ciliopathy	1	0	0	0	1	2	-	-	PKHD1	chr6:g.51913356G>A	NM_138694.3	c.2341C>T	p.(Arg781*)	Compound heterozygous	Mother	0.00003978	Pathogenic​	CM051135	-	-	36	PVS1 PS4_moderate PM2	Pathogenic	PKHD1	chr6:g.51656129C>G	NM_138694.3	c.8345G>C	p.(Gly2782Ala)	Compound heterozygous	Father	0.002612 (3 homozygotes)	Conflicting interpretations of pathogenicity​ (3x VUS, 3x likely benign)	Not listed	0.64	0.96	22.5	PM1_supporting PM3 PP3 BS2	VUS	Variant NM_138694.3:c.8345G>C, p.(Gly2782Ala) VUS as per ACMG criteria; however, could be disease-causing when in trans with a pathogenic variant (however, not reported in literature).
HN-F54-II-1	m	German	1	ARPKD	0	Ciliopathy	1	0	0	0	1	0	-	-	-	-	-	-	-	-	-	-	-	-	-	-	-	-	-	-	-	-	-	-	-	-	-	-	-	-	-	-	-	-	-
HN-F59-II-3	f	German	1	Bilateral multicystic dysplastic kidneys, tetralogy of Fallot	0	CAKUT	1	0	0	1	1	0	-	-	-	-	-	-	-	-	-	-	-	-	-	-	-	-	-	-	-	-	-	-	-	-	-	-	-	-	-	-	-	-	-
HN-F62-II-1	f	German	1	Bilateral multicystic kidneys and liver cysts	0.75	Ciliopathy	1	0	0	1	1	0	-	-	-	-	-	-	-	-	-	-	-	-	-	-	-	-	-	-	-	-	-	-	-	-	-	-	-	-	-	-	-	-	-
HN-F67-II-1	m	German	1	Bilateral renal dysplasia, left vesicoureteral reflux I-II	0	CAKUT	1	0	0	0	1	0	-	-	-	-	-	-	-	-	-	-	-	-	-	-	-	-	-	-	-	-	-	-	-	-	-	-	-	-	-	-	-	-	-
HN-F71-III-2	m	United Arab Emirates	0	Bilateral renal hypoplasia, developmental delay, facial dysmorphies	0	CAKUT	1	1	1	1	1	0	-	-	-	-	-	-	-	-	-	-	-	-	-	-	-	-	-	-	-	-	-	-	-	-	-	-	-	-	-	-	-	-	Genetic diagnosis of hemolytic anemia, G6PD deficient (favism) [MIM 300908] due to hemizygous variant NM_001042351.1:c.143T>C, p.(Ile48Thr) in G6PD
HN-F74-II-1	m	Arabic	0	Vesicoureteral reflux, left dysplastic kidney	0	CAKUT	1	0	1	0	1	0	-	-	-	-	-	-	-	-	-	-	-	-	-	-	-	-	-	-	-	-	-	-	-	-	-	-	-	-	-	-	-	-	-
HN-F81-II-1	f	German	1	ADPKD	35	Ciliopathy	0	1	0	0	1	0	-	-	-	-	-	-	-	-	-	-	-	-	-	-	-	-	-	-	-	-	-	-	-	-	-	-	-	-	-	-	-	-	-
HN-F90-II-2	m	German	1	ADPKD (mulitple renal cysts)	50	Ciliopathy	0	0	0	0	1	0	-	-	-	-	-	-	-	-	-	-	-	-	-	-	-	-	-	-	-	-	-	-	-	-	-	-	-	-	-	-	-	-	-
HN-F93-II-2	f	Croatian	1	SRNS with MCD on kidney biopsy at 13 years of age, FSGS on kidney biopsy (no further specification) at 15 years of age	13	Hereditary podocytopathy	1	0	0	0	1	0	-	-	-	-	-	-	-	-	-	-	-	-	-	-	-	-	-	-	-	-	-	-	-	-	-	-	-	-	-	-	-	-	-
HN-F97-II-1	f	German	1	SRNS at 3 years of age, ESRD at 9 years of age	3	Hereditary podocytopathy	1	0	0	0	1	0	-	-	-	-	-	-	-	-	-	-	-	-	-	-	-	-	-	-	-	-	-	-	-	-	-	-	-	-	-	-	-	-	-
HN-F99-II-1	f	German	1	Bardet-Biedl syndrome	0	Ciliopathy	1	0	0	1	1	1	Bardet-Biedl syndrome 10	615987	BBS10	chr12:g.76741492G>C	NM_024685.3	c.273C>G	p.(Cys91Trp)	Compound heterozygous	Mother	0.00002816	Pathogenic	CM063874	0.01	0.93	24.6	PS4_moderate PM2 PM3 PP3	Likely pathogenic	BBS10	chr12:g.76741494dup	NM_024685.3	c.271dup	p.(Cys91Leufs*5)	Compound heterozygous	Father	0.0005642	Pathogenic​	CI064666	-	-	-	PVS1 PS4_moderate PM2	Pathogenic	-
HN-F19-II-1	f	German	1	SRNS with FSGS on kidney biopsy (no further specification), CKD III	1	Hereditary podocytopathy	1	n.d.	n.d.	n.d.	1	1	Nephrotic syndrome, type 4	256370	WT1	chr11:g.32456384C>A	NM_024426.4	c.508G>T	p.(Gly170Cys)	Heterozygous	de novo	Not listed	Not listed	Not listed	0.00	1.00	33	PS2 PM2 PP3	Likely pathogenic	-	-	-	-	-	-	-	-	-	-	-	-	-	-	-	-
HN-F22-II-2	f	German/Polish	1	NS	1	Hereditary podocytopathy	1	1	n.d.	n.d.	1	0	-	-	-	-	-	-	-	-	-	-	-	-	-	-	-	-	-	-	-	-	-	-	-	-	-	-	-	-	-	-	-	-	-
HN-F23-II-1	f	Sudanese	0	Congenital SRNS	0	Hereditary podocytopathy	1	0	0	0	1	0	-	-	-	-	-	-	-	-	-	-	-	-	-	-	-	-	-	-	-	-	-	-	-	-	-	-	-	-	-	-	-	-	Case was previously published (PMID 29663071)
HN-F24-II-1	m	Lebanese/Palestinian	0	Nephrotic proteinuria, FSGS on kidney biopsy (no further specification), microcephaly, global developmental delay, sensorineural deafness, strabismus, choanal stenosis	2	Hereditary podocytopathy	1	1	0	1	1	0	-	-	-	-	-	-	-	-	-	-	-	-	-	-	-	-	-	-	-	-	-	-	-	-	-	-	-	-	-	-	-	-	-
HN-F64-II-2	f	German	1	Suspicion of nephronophthisis, CKD 5	24	Ciliopathy	0	1	0	n.d.	0	1	Nephronophthisis 4	606966	NPHP4	chr1:g.5965351C>T	NM_015102.3	c.1955+1G>A	p.(?)	Homozygous	Mother and father	0.000004012	Not listed	CS022985	-	-	27	PVS1_moderate, PS4_supporting, PM2, PP3	Likely pathogenic	-	-	-	-	-	-	-	-	-	-	-	-	-	-	-	-
HN-F65-II-1	m	German	1	SRNS, epilepsy	7	Hereditary podocytopathy	1	0	0	1	1	1	TRIM8-associated nephrotic syndrome with epilepsy	-	TRIM8	chr10:g.104416830C>T	NM_030912.2	c.1375C>T	p.(Gln459*)	Heterozygous	de novo	Not listed	Conflicting interpretations of pathogenicity​ (1x likely pathogenic, 1x VUS)	CM1818727	-	-	38	PS2 PS3 PM1 PM2	Pathogenic	-	-	-	-	-	-	-	-	-	-	-	-	-	-	-	Case was previously published (PMID 33508234)
HN-F130-II-1	f	Turkish	0	Suspicion of Joubert syndrome (ESRD, mental retardation, vermis hypoplasia, retinal pigment epithelial dysplasia, heart defect)	0	Ciliopathy	1	0	1	1	0	1	Joubert syndrome 5	610188	CEP290	chr12:g.88471040C>A	NM_025114.3	c.5668G>T	p.(Gly1890*)	Homozygous	Mother, father not testd	0.00009486	Pathogenic​	CM061683	-	-	36	PVS1 PS4_moderate PM2	Pathogenic	-	-	-	-	-	-	-	-	-	-	-	-	-	-	-	-
HN-F192-II-1	m	n.d.	n.d.	Bilateral renal dysplasia	0	CAKUT	1	n.d.	n.d.	n.d.	0	0	-	-	-	-	-	-	-	-	-	-	-	-	-	-	-	-	-	-	-	-	-	-	-	-	-	-	-	-	-	-	-	-	-
HN-F194-I-2	f	n.d.	n.d.	Premature termination of pregnancy (bilateral renal hypoplasia, branchial cleft cyst, hydrocephalus)	0	CAKUT	1	n.d.	n.d.	1	0	0	-	-	-	-	-	-	-	-	-	-	-	-	-	-	-	-	-	-	-	-	-	-	-	-	-	-	-	-	-	-	-	-	-
HN-F195-II-1	f	n.d.	n.d.	Bilateral renal agenesis, uterine agenesis	0	CAKUT	1	n.d.	n.d.	1	1	0	-	-	-	-	-	-	-	-	-	-	-	-	-	-	-	-	-	-	-	-	-	-	-	-	-	-	-	-	-	-	-	-	-
HN-F196-II-1	f	n.d.	n.d.	Polycystic kidneys, suspicion of ARPKD	0	Ciliopathy	1	n.d.	n.d.	n.d.	1	0	-	-	-	-	-	-	-	-	-	-	-	-	-	-	-	-	-	-	-	-	-	-	-	-	-	-	-	-	-	-	-	-	-
HN-F201-II-1	m	German	1	FSGS	1	Hereditary podocytopathy	1	0	0	0	1	1	Nephrotic syndrome, type 2	600995	NPHS2	chr1:g.179530462C>T	NM_014625.2	c.413G>A	p.(Arg138Gln)	Heterozygous	Mother	0.0005766	Conflicting interpretations of pathogenicity​ (10x pathogenic, 1x likely pathogenic, 1x VUS)	CM000581	0.02	1.00	35	PS3 PS4_moderate PM2 PP3	Likely pathogenic	NPHS2	chr1:g.179528881dup	NM_014625.2	c.467dup	p.(Leu156Phefs*11)	Heterozygous	Undetermined	0.0002051	Conflicting interpretations of pathogenicity​ (5x pathogenic, 1x VUS)	CI020610	-	-	-	PVS1 PS4_moderate PM2	Pathogenic	-
HN-F207-II-1	m	Turkish	0	Multycystic dysplastic kidneys, developmental delay	0	CAKUT	1	1	0	1	0	0	Chromosome 17q12 deletion syndrome	614527	chr17q12	Approx. chr17:g.33856530-36749588	-	2.9 Mb deletion (including HNF1B)	-	Heterozygous	Father	Not listed	Not listed	Not listed	-	-	-	1.00	Pathogenic	-	-	-	-	-	-	-	-	-	-	-	-	-	-	-	-
HN-F217-II-1	f	German	1	Polycystic kidneys	9	Ciliopathy	1	0	0	0	0	1	Polycystic kidney disease 1	173900	PKD1	chr16:g.2160991G>A	NM_001009944.2	c.4177C>T	p.(Gln1393*)	Heterozygous	de novo	Not listed	Pathogenic	CM1815343	-	-	38	PVS1 PS4_moderate PM2	Pathogenic	-	-	-	-	-	-	-	-	-	-	-	-	-	-	-	-
HN-F225-II-1	m	Albanian	1	Multycystic dysplastic kidneys, developmental delay	5	CAKUT	1	0	0	1	0	1	Renal cysts and diabetes syndrome	137920	HNF1B	Approx. chr17:g.36046435-36105237	NM_000458.2	Deletion of the entire gene HNF1B (exons 1-9)	-	Heterozygous	Undetermined	0.0001393	Pathogenic	CG106852	-	-	-	1.00	Pathogenic	-	-	-	-	-	-	-	-	-	-	-	-	-	-	-	-
HN-F256-II-2	m	Serbian	1	Polycystic kidneys	14	Ciliopathy	1	1	0	0	1	0	-	-	-	-	-	-	-	-	-	-	-	-	-	-	-	-	-	-	-	-	-	-	-	-	-	-	-	-	-	-	-	-	-
HN-F273-II-1	f	German	1	Suspicion of ADPKD	36	Ciliopathy	0	1	0	0	0	2	-	-	PKD1	chr16:g.2140322C>G	NM_001009944.2	c.12408G>C	p.(Arg4136Ser)	Heterozygous	Mother	Not listed	Not listed	Not listed	0.00	1.00	24	PM2 PM5_supporting PP3	VUS	-	-	-	-	-	-	-	-	-	-	-	-	-	-	-	-

## Sheet: Abbr. and online resources
ACMG	American College of Medical Genetics and Genomics
ADPKD	Autosomal dominant polycystic kidney disease
ARPKD	Autosomal recessive polycystic kidney disease
CADD	Combined Annotation-Dependent Depletion (in silico prediction tool)
CAKUT	Congenital anomalies of the kidney and urinary tract
cDNA	Complementary DNA
CKD	Chronic kidney disease
ClinVar	https://www.ncbi.nlm.nih.gov/clinvar/
CNV	Copy number variant
ESRD	End-stage renal disease
f	Female
FSGS	Focal segmental glomerulosclerosis
G6PD	Glucose-6-phosphate dehydrogenase
gnomAD	Genome Aggregation Database (https://gnomad.broadinstitute.org/)
hg19	Genome Reference Consortium Human Build 37 (GRCh37), also called "hg19" synonymously
HGMD®	Human Gene Mutation Database® (http://www.hgmd.cf.ac.uk)
HGNC	HUGO Gene Nomenclature Committee (HUGO= Human Genome Organisation)
m	Male
MAF	Minor allele frequency
MCD	Minimal change disease
MIM	Mendelian inheritance in men (https://omim.org/)
n.d.	no data available
NS	Nephrotic syndrome
PMID	PubMed identifier (https://www.ncbi.nlm.nih.gov/pubmed/)
PolyPhen-2	Polymorphism Phenotyping v2 (in silico prediction tool)
RefSeq	https://www.ncbi.nlm.nih.gov/refseq/
SIFT	Sorting Intolerant From Tolerant (in silico prediction tool)
SRNS	Steroid-resistant nephrotic syndrome
VUS	Variant of unknown significance
OMIM® (for MIM phenotype number)	Online Mendelian Inheritance in Men® (https://omim.org/)
aReclassified as hereditary podocytopathy on genetic diagnosis, hence included in cohort
bClinVar ratings solely by our institute are not listed
cSee PMIDs 25741868 (guideline for sequence variant interpretation) and 31690835 (guideline for CNV interpretation)
